# Supplementary material for: An Improved Pig Counting Algorithm Based on YOLOv5 and DeepSORT Model
Source: Sensors (Basel). 2023 Jul 11;23(14):6309. doi: 10.3390/s23146309 (PMC10383308; doi:10.3390/s23146309)
Supplement: Supplementary file 1 [file sensors-23-06309-s001.zip]

Archive with 1 entries (1 files):
- 8 pigs counting.mp4
